# Supplementary material for: Validation of a Combined Transcriptome and T Cell Receptor Alpha/Beta (TRA/TRB) Repertoire Assay at the Single Cell Level for Paucicellular Samples
Source: Front Immunol. 2020 Aug 28;11:1999. doi: 10.3389/fimmu.2020.01999 (PMC7500136; doi:10.3389/fimmu.2020.01999)
Supplement: Supplementary Table 1 — In depth characteristics of the single cell transcriptome and TCR experiments. [file Table_1.XLSX]

## Sheet: sup table 1
Supplementary table 1
Code	Samples				Dispense						TCR										Transcriptome															Combined TCR and transcriptome
											Before filtering				After filtering						Before filtering						After filtering
chip A	Sample name	Cell viability (%)	CD3+ enrichment (%)		Start Conc. / mL	Volume (mL)	For dispense	Poisson fit	Dispensed cells (#)		Cells with at least 1 cluster (#)	Minimal clusters per cell	Maximum clusters per cell	Total clusters	Cells with TCR after filtering (#)	Minimal clusters per cell in receptors	Maximum clusters per cell in receptors	Total clusters in receptors	Cells with TCR after filtering (%)		Cells with expression data (#)	Reads	Mapped reads	Mapped reads (%)	Minimum reads per cell	Maximum reads per cell	Cells with transcriptome (#)	Reads	Average reads/cell	Mapped reads	Mapped reads (%)	Minimum reads per cell	Maximum reads per cell	Cells with transcriptome (%)		Cells with TCR and transcriptome (#)	Cells with TCR and transcriptome (%)
sample 1 r1	sample 1	90	90.5		2x10^6	2.5	137	0.61	112		99	0	275259	1820866	73	30	216912	1102629	65.1786		112	4425845	4018644	90.7995	27	167696	79	4158848	52643.6	3782876	90.9597	10470	167696	70.5357		66	58.9286
sample 1 r2	sample 1	90	90.5		2x10^6	2.5	157	0.66	120		115	0	477440	1859468	85	28	204005	1069248	70.8333		120	4149758	3767324	90.7842	388	163988	86	3935999	45767.4	3583552	91.0456	3061	163988	71.6667		78	65
sample 2 r1	sample 2	85	96.5		2x10^6	2.5	155	0.77	123		113	0	127992	1020864	66	26	100197	679425	53.6585		123	4549574	4046528	88.943	346	163960	83	4214977	50782.9	3768990	89.419	9583	163960	67.4797		60	48.7805
sample 2 r2	sample 2	85	96.5		2x10^6	2.5	174	0.79	129		120	0	230300	1611614	78	31	176726	892284	60.4651		129	5015995	4518291	90.0777	293	225107	88	4738048	53841.5	4279593	90.324	5673	225107	68.2171		68	52.7132
sample 3 r1	sample 3	50	89.3		0.75x10^6	2	171	1.19	126		103	0	38591	202032	38	35	30401	137033	30.1587		126	1801830	1611813	89.4542	255	87247	46	1401262	30462.2	1266551	90.3865	2697	87247	36.5079		32	25.3968
sample 3 r2	sample 3	50	89.3		0.75x10^6	2	188	1.04	148		113	0	46269	223810	38	26	35309	144326	25.6757		148	1745892	1538644	88.1294	111	78107	40	1248953	31223.8	1120691	89.7304	2576	78107	27.027		25	16.8919
Pos Ctrl	Pos Ctrl						48		19		19	159	337615	1394298	19	124	158334	825311	100		19	2220355	2093350	94.28	2495	349228	19	2220355	116861	2093350	94.28	2495	349228	100		19	100
Neg ctrl	Neg ctrl						48		19		15	0	117	165	0	0	0	0	0		19	12054	6679	55.409	135	4153	1	4153	4153	3002	72.2851	4153	4153	5.26316		0	0
Total (excluding controls)									758						378				49.8681								422							55.6728		329	43.4037
chip B
MOLT-17 r1	MOLT-17				1x10^6	2	328	0.76	119		119	1	69745	862073	88	28	5716	77418	73.9496		119	3109580	2798641	90.0006	243	76113	109	3065048	28119.7	2760325	90.0581	2644	76113	91.5966		87	73.1092
MOLT-17 r2	MOLT-17				1x10^6	2			126		125	0	89035	1138481	79	28	12222	104828	62.6984		126	3302757	2977285	90.1454	28	86628	114	3288394	28845.6	2965070	90.1677	2051	86628	90.4762		79	62.6984
HuT78 r1	HuT78				1x10^6	2	317	0.88	130		130	1	11105	288018	116	32	6678	149175	89.2308		130	4697417	4222185	89.8831	56	103035	123	4608834	37470.2	4140814	89.8452	2728	103035	94.6154		115	88.4615
HuT78 r2	HuT78				1x10^6	2			126		126	1	11112	218633	104	27	6176	109787	82.5397		126	3723347	3334110	89.546	32	88250	120	3716805	30973.4	3328850	89.5621	3120	88250	95.2381		104	82.5397
sample 1 r3	sample 1	90	90.5		1x10^6	7.2	105	2.39	101		100	0	38405	383910	69	32	17034	147752	68.3168		101	1518403	1361688	89.679	296	59904	78	1479098	18962.8	1329675	89.8977	4502	59904	77.2277		63	62.3762
sample 2 r3	sample 2	85	96.5		1x10^6	5	118	2.26	112		111	0	15578	196170	83	28	9298	96095	74.1071		112	1992060	1773217	89.0142	16	46501	87	1926915	22148.4	1717316	89.1226	4863	46501	77.6786		76	67.8571
Pos Ctrl	Pos Ctrl						48		16		16	25	26759	67115	15	48	17446	43763	93.75		16	323533	299972	92.7176	2026	71635	16	323533	20220.8	299972	92.7176	2026	71635	100		15	93.75
Neg ctrl	Neg ctrl						48		12		7	0	80	131	0	0	0	0	0		12	4890	3301	67.5051	48	1548	0	0	0	0		0	0	0		0	0
Total (excluding controls)									714						539				75.4902								631							88.3754		524	73.3894
